# Supplementary material for: Condition-dependent migratory behaviour of endangered Atlantic salmon smolts moving through an inland sea
Source: Conserv Physiol. 2016 May 23;4(1):cow018. doi: 10.1093/conphys/cow018 (PMC4877435; doi:10.1093/conphys/cow018)
Supplement: Supplementary Data [file cow018supp.zip]

Archive with 2 entries (2 files):
- cow018supp.docx
- manifest.xml
